# Supplementary material for: Supercritical Carbon Dioxide Extraction of Coumarins from the Aerial Parts of Pterocaulon polystachyum
Source: Molecules. 2024 Jun 8;29(12):2741. doi: 10.3390/molecules29122741 (PMC11205997; doi:10.3390/molecules29122741)
Supplement: Supplementary file 1 [file molecules-29-02741-s001.zip]

Archive with 1 entries (1 files):
- molecules-3015322-supplementary.pdf
